# Supplementary material for: Transport injuries and deaths in the Eastern Mediterranean Region: findings from the Global Burden of Disease 2015 Study
Source: Int J Public Health. 2017 Aug 3;63(Suppl 1):187–98. doi: 10.1007/s00038-017-0987-0 (PMC5973983; doi:10.1007/s00038-017-0987-0)
Supplement: Supplementary file 1 — Supplementary material 1 (XLSX 27 kb) [file 38_2017_987_MOESM1_ESM.xlsx]

## Sheet: kreporter (52)
Transport injuries and deaths in the Eastern Mediterranean Region: Findings from the Global Burden of Disease 2015 study
Prefix	First Name:	Middle Name 1	Middle Name 2	Last Name:	Highest degree	Department	Institution/Organization	Institution/Organization City	Institution/Organization State	Institution/Organization Country	Department 2	Institution/Organization 2	Institution/Organization 2 City	Institution/Organization 2 State	Institution/Organization 2 Country	Department 3	Institution/Organization 3	Institution/Organization 3 City	Institution/Organization 3 State	Institution/Organization 3 Country	Department 4	Institution/Organization 4	Institution/Organization 4 City	Institution/Organization 4 State	Institution/Organization 4 Country
Dr.	Ibrahim			Khalil	PhD	Institute for Health Metrics and Evaluation	University of Washington	Seattle	Washington	United_States
Dr.	Charbel			El Bcheraoui	PhD	Institute for Health Metrics and Evaluation	University of Washington	Seattle	Washington	United_States
Dr.	Raghid			Charara	MD		American University of Beirut	Beirut		Lebanon
Dr.	Maziar			Moradi-Lakeh	MD	Department of Community Medicine, Preventive Medicine and Public Health Research Center, Gastrointestinal and Liver Disease Research Center (GILDRC)	Iran University of Medical Sciences	Tehran		Iran
Dr.	Ashkan			Afshin	MD	Institute for Health Metrics and Evaluation	University of Washington	Seattle	Washington	United_States
Dr.	Nicholas	J		Kassebaum	MD	Institute for Health Metrics and Evaluation	University of Washington	Seattle	Washington	United_States	Department of Anesthesiology & Pain Medicine	Seattle Children's Hospital	Seattle	Washington	United_States
Mr.	Michael			Collison	BS	Institute for Health Metrics and Evaluation	University of Washington	Seattle	Washington	United_States
Ms.	Farah			Daoud	BA/BS	Institute for Health Metrics and Evaluation	University of Washington
Ms.	Adrienne			Chew	ND	Institute for Health Metrics and Evaluation	University of Washington	Seattle	Washington	United_States
Mr.	Kristopher	J.		Krohn	BA	Institute for Health Metrics and Evaluation	University of Washington	Seattle	Washington	United_States
Dr.	Danny			Colombara	PhD	Institute for Health Metrics and Evaluation	University of Washington
Ms.	Leslie			Cornaby	BS	Institute for Health Metrics and Evaluation	University of Washington	Seattle	Washington	United_States
Ms.	Rebecca			Ehrenkranz	MPH	Institute for Health Metrics and Evaluation	University of Washington	Seattle	Washington	United_States
Mr.	Nicholas			Graetz	MPH	Institute for Health Metrics and Evaluation	University of Washington	Seattle	Washington	United_States
Mr.	Michael			Kutz	BS	Institute for Health Metrics and Evaluation	University of Washington	Seattle	Washington	United_States
Mr.	Christopher			Troeger		Institute for Health Metrics and Evaluation	University of Washington
Dr.	Haidong			Wang	PhD	Institute for Health Metrics and Evaluation	University of Washington	Seattle	Washington	United_States
Mr.	Kalkidan	Hassen		Abate	MS		Jimma University	Jimma	Oromia	Ethiopia
Prof.	Foad			Abd-Allah	MD	Department of Neurology	Cairo University	Cairo		Egypt
Dr.	Abdishakur	M		Abdulle	PhD		New York University Abu Dhabi	Abu Dhabi		United Arab Emirates
Mr.	Semaw	Ferede		Abera	MSc	School of Public Health, College of Health Sciences	Mekelle University	Mekelle		Ethiopia	Food Security and Institute for Biological Chemistry and Nutrition	University of Hohenheim	Stuttgart		Germany
Dr.	Aliasghar			Ahmad Kiadaliri	PhD	Department of Clinical Sciences Lund, Orthopedics, Clinical Epidemiology Unit	Lund University	Lund		Sweden
Dr.	Alireza			Ahmadi	PhD		Kermanshah University of Medical Sciences	Kermanshah		Iran			Stockholm		Sweden
Mr.	Muktar	Beshir		Ahmed	MPH	College of Health Sciences, Department of Epidemiology, ICT and e-Learning Coordinator	Jimma University	Jimma	Oromiya	Ethiopia
Dr.	Khurshid			Alam	PhD	Murdoch Childrens Research Institute	The University of Melbourne	Parkville	Victoria	Australia		The University of Melbourne	Melbourne	VIC	Australia		The University of Sydney	Sydney	NSW	Australia
Ms.	Deena			Alasfoor	MSc		Ministry of Health	Al Khuwair	Muscat	Oman
Dr.	Suliman			Alghnam	PhD		King Abdulah International Medical Research Center	Riyadh	Riyadh	Saudi_Arabia	Center For Injury Research and Policy, Bloomberg School of Public Health	Johns Hopkins University	Baltimore	MD	United_States
Dr.	Raghib			Ali	FRCP		University of Oxford	Oxford		United_Kingdom
Dr.	Reza			Alizadeh-Navaei	PhD	Gastrointestinal Cancer Research Center	Mazandaran University of Medical Sciences	Sari	Mazandaran	Iran
Dr.	Rajaa			Al-Raddadi	PhD		Joint Program of Family and Community Medicine	Jeddah	Makkah	Saudi_Arabia
Dr.	Ubai			Alsharif	MPH		Charité Universitätsmedizin	Berlin	Berlin	Germany
Dr.	Khalid	A.		Altirkawi	MD		King Saud University	Riyadh		Saudi_Arabia
Dr.	Nahla			Anber	PhD		Mansoura University	Mansoura		Egypt
Dr.	Hossein			Ansari	PhD	Health Promotion Research Center, Department of Epidemiology and Biostatistics	Zahedan University of Medical Sciences	Zahedan		Iran
Dr.	Carl Abelardo	T		Antonio	MD	Department of Health Policy and Administration, College of Public Health	University of the Philippines Manila	Manila		Philippines
Dr.	Palwasha			Anwari	MD		Self-employed	Kabul	Kabul	Afghanistan
Mr.	Hamid			Asayesh	PhD	Department of Medical Emergency, School of Paramedic	Qom University of Medical Sciences	Qom		Iran
Mr.	Tesfay Mehari			Atey	MS		Mekelle University	Mekelle	Tigray	Ethiopia
Dr.	Leticia			Avila-Burgos	PhD		National Institute of Public Health	Cuernavaca	Morelos	Mexico
Dr.	Suzanne	L.		Barker-Collo	PhD	School of Psychology	University of Auckland	Auckland		new_zealand
Prof.	Shahrzad			Bazargan-Hejazi	PhD	College of Medicine	Charles R. Drew University of Medicine and Science	Los Angeles	CA	United_States	David Geffen School of Medicine	University of California at Los Angeles	Los Angeles	CA	United_States
Dr.	Neeraj			Bedi	MD		College of Public Health and Tropical Medicine	Jazan		Saudi_Arabia
Mr.	Addisu	Shunu		Beyene	MPH	College of Health and Medical Science	Haramaya University	Harar	Oromia	Ethiopia
Dr.	Zulfiqar	A.		Bhutta	PhD	Centre of Excellence in Women and Child Health	Aga Khan University	Karachi		Pakistan	Centre for Global Child Health	The Hospital for Sick Children	Toronto	ON	Canada
Dr.	Soufiane			Boufous	PhD	Transport and Road Safety (TARS) Research	University of New South Wales	Sydney	New South Wales	Australia
Dr.	Zahid	A		Butt	PhD		Al Shifa Trust Eye Hospital	Rawalpindi	Punjab	Pakistan
Dr.	Carlos	A.		Castañeda-Orjuela	MSc	Colombian National Health Observatory	Instituto Nacional de Salud	Bogota	Bogota, DC	Colombia	Epidemiology and Public Health Evaluation Group, Public Health Department	Universidad Nacional de Colombia	Bogota	Bogota, DC	Colombia
Dr.	Abdulaal	A		Chitheer	FETP		Ministry of Health	Baghdad		Iraq
Prof.	Koustuv			Dalal	PhD	Centre for Injury Prevention and Safety Promotion, School of Health and Medical Sciences	Orebro University	Orebro	Orebro	Sweden
Dr.	Hadi			Danawi	PhD		Walden University	Minneapolis	Minnesota	United_States
Dr.	Dragos	V.		Davitoiu	PhD		University of Medicine and Pharmacy Bucharest	Bucharest	Bucharest	Romania
Dr.	Shirin			Djalalinia	PhD	Undersecretary for Research & Technology	Ministry of Health & Medical Education	Tehran	Tehran	Iran
Mr.	Aman	Yesuf		Endries	MPH		Arba Minch University	Arba Minch	SNNPR	Ethiopia
Dr.	Babak			Eshrati	PhD		Ministry of Health and Medical Education	Tehran	Tehran	Iran		Arak University of Medical Sciences	Arak		Iran
Prof.	Alireza			Esteghamati	MD	Endocrinology and Metabolism Research Center	Tehran University of Medical Sciences	Tehran	Tehran	Iran
Prof.	André			Faro	PhD		Federal University of Sergipe	Aracaju	Sergipe	Brazil
Dr.	Maryam	S		Farvid	PhD	Department of Nutrition, Harvard T.H. Chan School of Public Health	Harvard University	Boston	MA	United_States		Harvard/MGH Center on Genomics, Vulnerable Populations, and Health Disparities, Mongan Institute for Health Policy, Massachusetts General Hospital	Boston	MA	United_States
Dr.	Seyed-Mohammad			Fereshtehnejad	PhD	Department of Neurobiology, Care Sciences and Society (NVS)	Karolinska Institutet	Stockholm		Sweden
Dr.	Florian			Fischer	PhD	School of Public Health	Bielefeld University	Bielefeld	North Rhine-Westphalia	Germany
Dr.	Wayne			Gao	PhD		National Health Research Institutes	Taipei		Taiwan
Mr.	Solomon	Weldemariam		Gebrehiwot	MS	College of Health Sciences	Mekelle University	Mekelle		Ethiopia
Mr.	Tsegaye	Tewelde		Gebrehiwot	MPH		Jimma University	Jimma	Oromia	Ethiopia
Dr.	Nima			Hafezi-Nejad	MD	Endocrinology and Metabolism Research Center	Tehran University of Medical Sciences	Tehran	Tehran	Iran
Dr.	Hassan			Haghparast Bidgoli	PhD		University College London	London	London	United_Kingdom
Mr.	Gessessew	Bugssa		Hailu	MSc		Mekelle University	Mekelle		Ethiopia		Kilte Awlaelo Health and Demographic Surveillance System	Mekelle		Ethiopia
Prof.	Randah	Ribhi		Hamadeh	DPhil		Arabian Gulf University	Manama		Bahrain
Dr.	Samer			Hamidi	DrPH		Hamdan Bin Mohammed Smart University	Dubai		united_arab_emirates
Ms.	Delia			Hendrie	MA	Centre for Population Health Research	Curtin University	Bentley	WA	Australia
Dr.	Ileana	Beatriz		Heredia-Pi	PhD		National Institute of Public Health	Cuernavaca	Morelos	Mexico
Dr.	Kathryn	H.		Jacobsen	PhD	Department of Global and Community Health	George Mason University	Fairfax	Virginia	United_States
Dr.	Spencer	Lewis		James	MD		Denver Health/University of Colorado	Denver	CO	United_States
Dr.	Achala	Upendra		Jayatilleke	PhD		Postgraduate Institute of Medicine	Colombo 07	Western	Sri_Lanka		Institute of Violence and Injury Prevention	Colombo 08	Western	Sri_Lanka
Dr.	Guohong			Jiang	MD		Tianjin Centers for Disease Control and Prevention	Tianjin	Tianjin	China
Prof.	Jost	B		Jonas	MD	Department of Ophthalmology, Medical Faculty Mannheim	Ruprecht-Karls-University Heidelberg	Mannheim	Germany	Germany
Dr.	Amir			Kasaeian	PhD	Hematology-Oncology and Stem Cell Transplantation Research Center	Tehran University of Medical Sciences	Tehran	Tehran	Iran	Endocrinology and Metabolism Population Sciences Institute	Tehran University of Medical Sciences	Tehran	Tehran	Iran
Dr.	Peter	Njenga		Keiyoro	PhD		Institute of Tropical and Infectious Diseases	Nairobi	Kenya	Kenya		School of Continuing and Distance Education	Nairobi	Kenya	Kenya
Prof.	Yousef	Saleh		Khader	ScD	Department of Community Medicine, Public Health and Family Medicine	Jordan University of Science and Technology	Irbid	Irbid	Jordan
Dr.	Ejaz	Ahmad		Khan	MD		Health Services Academy	Islamabad	Punjab	Pakistan
Dr.	Abdullah	Tawfih	Abdullah	Khoja	MD		Mohammed Ibn Saudi University	Riyadh	Saudi Arabia	Saudi_Arabia			Baltimore	md	United_States
Dr.	Ardeshir			Khosravi	PhD		Iranian Ministry of Health and Medical Education	Tehran		Iran	Non-Communicable Diseases Research Center	Tehran University of Medical Sciences	Tehran		Iran
Dr.	Jagdish			Khubchandani	PhD	Department of Nutrition and Health Science	Ball State University	Muncie	Indiana	United_States
Dr.	Yun Jin			Kim	PhD	Faculty of Chinese Medicine	Southern University College	Skudai	Johor	Malaysia
Dr.	Soewarta			Kosen	MD	Center for Community Empowerment	Health Policy and Humanities, National Institute of Health Research & Development	Jakarta	Daerah Khusus Ibukota (DKI) Jakarta	Indonesia
Prof.	Barthelemy			Kuate Defo	PhD	Department of Social and Preventive Medicine, School of Public Health	University of Montreal	Montreal	Quebec	Canada	Department of Demography and Public Health Research Institute	University of Montreal	Montreal		Canada
Dr.	Heidi	J.		Larson	PhD	Department of Infectious Disease Epidemiology	London School of Hygiene & Tropical Medicine	London		United_Kingdom	Institute for Health Metrics and Evaluation	University of Washington	Seattle	WA	United_States
Prof.	Shai			Linn	MD		University of Haifa	Haifa		Israel
Prof.	Raimundas			Lunevicius	PhD		Aintree University Hospital National Health Service Foundation Trust	Liverpool		United_Kingdom	School of Medicine	University of Liverpool	Liverpool		United_Kingdom
Dr.	Hassan			Magdy Abd El Razek	MBBCH		Mansoura Faculty of Medicine	Mansoura		Egypt
Dr.	Mohammed			Magdy Abd El Razek	MBBCh	Aswan University Hospital	Aswan Faculty of Medicine	Aswan		Egypt
Dr.	Marek			Majdan	PhD	Faculty of Health Sciences and Social Work, Department of Public Health	Trnava University	Trnava		Slovakia
Prof.	Reza			Majdzadeh	PhD	Knowledge Utilization Research Center and Community Based Participatory Research Center	Tehran University of Medical Sciences	Tehran		Iran
Prof.	Azeem			Majeed	MD	Department of Primary Care & Public Health	Imperial College London	London	England	United_Kingdom
Prof.	Reza			Malekzadeh	MD	Digestive Diseases Research Institute	Tehran University of Medical Sciences	Tehran		Iran	Digestive Diseases Research Institute	Tehran University of Medical Sciences	Tehran		Iran
Dr.	Peter			Memiah	PhD		University of West Florida	Pensacola	FL	United_States
Prof.	Ziad	A.		Memish	MD		Saudi Ministry of Health	Riyadh		Saudi_Arabia	College of Medicine	Alfaisal University	Riyadh		Saudi_Arabia
Dr.	Walter			Mendoza	MD		United Nations Population Fund	Lima		Peru
Mr.	Mubarek	Abera		Mengistie	MS		Jimma University	Jimma	Oromia	Ethiopia
Dr.	George	A.		Mensah	MD	Center for Translation Research and Implementation Science, National Heart, Lung, and Blood Institute	National Institutes of Health	Bethesda	MD	United_States
Dr.	Tuomo	J		Meretoja	PhD	Comprehensive Cancer Center, Breast Surgery Unit	Helsinki University Hospital	Helsinki		Finland		University of Helsinki	Helsinki		Finland
Dr.	Ted	R		Miller	PhD		Pacific Institute for Research & Evaluation	Calverton	MD	United_States	Centre for Population Health	Curtin University	Perth	WA	Australia
Dr.	Shafiu			Mohammed	PhD	Health Systems and Policy Research Unit	Ahmadu Bello University	Zaria	Kaduna	Nigeria	Institute of Public Health	Heidelberg University	Heidelberg	Baden Wuettemberg	Germany
Mr.	Ashagre			Molla Assaye	MS		Bahir Dar University	Bahir Dar	Amhara	Ethiopia
Prof.	Carla	Makhlouf		Obermeyer	DSc	Center for Research on Population and Health, Faculty of Health Sciences	American University of Beirut	Beirut		Lebanon
Dr.	Farshad			Pourmalek	PhD		University of British Columbia	Vancouver	British Columbia	Canada
Dr.	Mostafa			Qorbani	PhD	Non-Communicable Diseases Research Center	Alborz University of Medical Sciences	Karaj		Iran
Dr.	Amir			Radfar	MD		A T Still University	Kirksville	MO	United_States
Dr.	Anwar			Rafay	MS		Contech International Health Consultants	Lahore	Punjab	Pakistan		Contech School of Public Health	Lahore	Punjab	Pakistan
Prof.	Vafa			Rahimi-Movaghar	MD	Sina Trauma and Surgery Research Center	Tehran University of Medical Sciences	Tehran	Tehran	Iran
Dr.	Mahfuzar			Rahman	PhD	Research and Evaluation Division	BRAC	Dhaka		Bangladesh
Mr.	Rajesh Kumar			Rai	MPH		Society for Health and Demographic Surveillance	Suri	West Bengal	India
Dr.	Kavitha			Ranganathan	MD		University of Michigan Health Systems	Ann Arbor	Michigan	United_States
Dr.	David	Laith		Rawaf	MD, MBBS	WHO Collaborating Centre	Imperial College London	London		United_Kingdom		North Hampshire Hospitals	Basingstroke		United_Kingdom		University College London Hospitals	London		United_Kingdom
Prof.	Salman			Rawaf	MD		Imperial College London	London		United_Kingdom
Prof.	Amany	H		Refaat	PhD		Walden University	Minneapolis	MN	United_States		Suez Canal University	Ismailia	Ismailia	Egypt
Prof.	Andre	M.	N.	Renzaho	PhD		Western Sydney University	Locked Bag 1797, Penrith 2751 NSW Australia	NSW	Australia
Dr.	Satar			Rezaei	PhD	School of Public Health	Kermanshah University of Medical Sciences	Kermanshah		Iran
Dr.	David			Rojas-Rueda	PhD	Campus MAR, Barcelona Biomedical Research Park (PRBB)	ISGlobal Instituto de Salud Global de Barcelona	Barcelona	Catalonia	Spain
Dr.	Gholamreza			Roshandel	PhD	Golestan Research Center of Gastroenterology and Hepatology	Golestan University of Medical Sciences	Gorgan		Iran	Digestive Diseases Research Institute	Tehran University of Medical Sciences	Tehran		Iran
Dr.	Mahdi			Safdarian	MD	Sina Trauma & Surgery Research Center	Tehran University of Medical Sciences	Tehran		Iran
Dr.	Saeid			Safiri	PhD	Managerial Epidemiology Research Center, Department of Public Health, School of Nursing and Midwifery	Maragheh University of Medical Sciences	Maragheh		Iran
Dr.	Mohammad Ali			Sahraian	MD	MS Research Center, Neuroscience Institute	Tehran University of Medical Sciences	Tehran		Iran
Prof.	Payman			Salamati	MD	Sina Trauma and Surgery Research Center	Tehran University of Medical Sciences	Tehran	Tehran	Iran
Dr.	Abdallah	M.		Samy	PhD		Ain Shams University	Cairo		Egypt			Lawrence	Kansas	United_States
Dr.	Juan	Ramon		Sanabria	MD	J Edwards School of Medicine	Marshall Univeristy	Huntington	WV	United_States		Case Western Reserve University	Cleveland	OH	United_States
Dr.	Milena	M		Santric Milicevic	PhD	Institute of Social Medicine, Faculty of Medicine	University of Belgrade	Belgrade	Serbia	Serbia	Centre School of Public Health and Health Management, Faculty of Medicine	University of Belgrade	Belgrade	Serbia	Serbia
Prof.	Benn			Sartorius	PhD	Public Health Medicine, School of Nursing and Public Health	University of KwaZulu-Natal	Durban		South_Africa	UKZN Gastrointestinal Cancer Research Centre	South African Medical Research Council (SAMRC)	Durban		South_Africa
Dr.	David	C.		Schwebel	PhD		University of Alabama at Birmingham	Birmingham	Alabama	United_States
Dr.	Sadaf	G		Sepanlou	PhD	Digestive Diseases Research Institute	Tehran University of Medical Sciences	Tehran	Tehran	Iran
Dr.	Amira			Shaheen	PhD	Department of Public Health	An-Najah University	Nablus		Palestine
Dr.	Masood	Ali		Shaikh	MD		Independent Consultant	Karachi		Pakistan
Dr.	Mansour			Shamsipour	PhD	Institute for Environmental Research	Tehran University of Medical Sciences	Tehran		Iran
Mr.	Morteza			Shamsizadeh	MPH	Department of Medical Surgical Nursing, School of Nursing and Midwifery	Hamadan University of Medical Sciences	Hamadan		Iran
Dr.	Badr	H	A	Sobaih	MD		king Saud university	Riyadh	middle province	Saudi_Arabia			Riyadh		Saudi_Arabia
Dr.	Muawiyyah	Babale		Sufiyan	MBA		Ahmadu Bello University, Zaria	Zaria	Kaduna State	Nigeria
Dr.	Jacob	E		Sunshine	MD		University of Washington	Seattle	WA	United_States
Dr.	Arash			Tehrani-Banihashemi	PhD	Preventive Medicine and Public Health Research Center	Iran University of Medical Sciences	Tehran	Tehran	Iran
Dr.	Mohamad-Hani			Temsah	MD		King Saud University	Riyadh		Saudi_Arabia		King Faisal Specialist Hospital and Research Center	Riyadh		Saudi_Arabia
Dr.	Abdullah	Sulieman		Terkawi	MD	Department of Anesthesiology	University of Virginia	Charlottesville	VA	United_States	Department of Anesthesiology	King Fahad Medical City	Riyadh		Saudi_Arabia	Outcomes Research Consortium	Cleveland Clinic	Cleveland	OH	United_States
Prof.	JS			Thakur	MD	School of Public Health	Post Graduate Institute of Medical Education and Research	Chandigarh	Union Territory Chandigarh	India
Dr.	Roman			Topor-Madry	PhD	Institute of Public Health, Faculty of Health Sciences	Jagiellonian University Medical College	Kraków		Poland	Faculty of Health Sciences	Wroclaw Medical University	Wroclaw		Poland
Dr.	Olalekan	A		Uthman	PhD	Warwick Medical School	University of Warwick	Coventry		United_Kingdom
Prof.	Vasiliy	Victorovich		Vlassov	MD		National Research University Higher School of Economics	Moscow		Russia
Prof.	Stein Emil			Vollset	DrPH	Center for Disease Burden	Norwegian Institute of Public Health	Bergen	NA	Norway	Department of Global Public Health and Primary Care	University of Bergen	Bergen		Norway	Institute for Health Metrics and Evaluation	University of Washington	Seattle	WA	United_States
Mr.	Tolassa			Wakayo	MS		Jimma University	Jimma	Oromia	Ethiopia
Dr.	Andrea			Werdecker	PhD	Competence Center Mortality-Follow-Up of the German National Cohort	Federal Institute for Population Research	Wiesbaden	Hessen	Germany
Mr.	Mohsen			Yaghoubi	MSc	School of Public Health	University of Saskatchewan	Saskatoon	Saskatchewan	Canada			Tehran	Tehran	Iran
Dr.	Mehdi			Yaseri	PhD		Tehran University of Medical Sciences	Terhan	Tehran	Iran	Ophthalmic Research Center	Shahid Beheshti University of Medical Sciences	Tehran	Tehran	Iran
Mr.	Naohiro			Yonemoto	MPH	Department of Biostatistics, School of Public Health	Kyoto University	Kyoto		Japan
Prof.	Mustafa	Z		Younis	DrPH		Jackson State University	Jackson	MS	United_States
Prof.	Maysaa	El Sayed		Zaki	PhD	Faculty of Medicine	Mansoura University	Mansoura		Egypt
Dr.	Aisha	O		Jumaan	PhD		Independent Consultant	Seattle	Washington	United_States
Prof.	Theo			Vos	PhD	Institute for Health Metrics and Evaluation	University of Washington	Seattle	Washington	United_States
Prof.	Simon	I.		Hay	DSc	Oxford Big Data Institute, Li Ka Shing Centre for Health Information and Discovery	University of Oxford	Oxford		United_Kingdom	Institute for Health Metrics and Evaluation	University of Washington	Seattle	Washington	United_States
Prof.	Mohsen			Naghavi	PhD	Institute for Health Metrics and Evaluation	University of Washington	Seattle	Washington	United_States
Prof.	Christopher	J	L	Murray	DPhil	Institute for Health Metrics and Evaluation	University of Washington	Seattle	Washington	United_States
Prof.	Ali	H.		Mokdad	PhD	Institute for Health Metrics and Evaluation	University of Washington	Seattle	Washington	United_States
